# Supplementary material for: Seasonal Turnover and Functional Structure of the Foliar Mycobiota in a Gondwanan Temperate Forest Keystone Tree
Source: J Fungi (Basel). 2025 Nov 7;11(11):795. doi: 10.3390/jof11110795 (PMC12653127; doi:10.3390/jof11110795)
Supplement: Supplementary file 1 [file jof-11-00795-s001.zip]

Archive with 1 entries (1 files):
- jof-3946029-supplementary.xlsx
