# Supplementary material for: Seasonal Turnover and Functional Structure of the Foliar Mycobiota in a Gondwanan Temperate Forest Keystone Tree
Source: J Fungi (Basel). 2025 Nov 7;11(11):795. doi: 10.3390/jof11110795 (PMC12653127; doi:10.3390/jof11110795)
Supplement: Supplementary file 1 [file jof-11-00795-s001.zip › jof-3946029-supplementary.xlsx]

## Sheet: taxa_curated_freq_by_treat
Supplementary table 1. Taxa frequency for each site, health status and season.
	AL	D	Ri	St	At	O	P
Herpotrichiellaceae_sp1	1	0	0	0	1	1	0
Phaeotheca_sp1	2	3	0	3	2	4	1
Venturiaceae_sp1	9	10	7	12	14	18	8
Scleroconidioma_sp	5	8	3	6	10	13	3
Phoma_sp	2	0	0	1	1	0	2
Marthamycetaceae_sp	2	4	0	2	4	0	6
Godronia_sp1	1	0	8	5	4	0	9
Saccotheciaceae_sp1	5	2	3	9	1	5	5
Godronia_sp2	2	1	3	2	4	2	4
Saccotheciaceae_sp4	1	1	0	2	0	2	0
Candida_sp	4	2	5	5	6	0	11
Spirographaceae_sp14	4	5	0	4	5	9	0
Microbotryomycetes_sp2	2	0	0	1	1	0	2
Clavariaceae_sp	2	4	0	3	3	2	4
Myriangiales_sp1	6	4	1	4	7	10	1
Pringsheimia_sp1	1	1	0	0	2	0	2
Crocicreas_sp2	1	0	8	5	4	1	8
Pleospora_sp	1	2	0	1	2	2	1
Umbelopsis_sp	0	1	0	0	1	0	1
Herpotrichiellaceae_sp2	1	1	0	0	2	1	1
Mycosphaerella_harthensis	0	0	7	3	4	0	7
Dothideales_sp1	2	5	0	3	4	7	0
Dothideales_sp2	0	1	0	0	1	0	1
Capronia_sp	1	1	0	1	1	2	0
Dacampiaceae_sp1	1	0	0	0	1	0	1
Polyphilus_sp	0	2	0	1	1	0	2
Cladophialophora_sp1	2	3	0	3	2	1	4
Pringsheimia_sp2	0	0	2	1	1	0	2
Filobasidiaceae_sp1	0	1	0	1	0	1	0
Helotiales_sp2	6	7	0	7	6	13	0
Cladosporium_sp1	2	2	0	3	1	4	0
Spirographa_sp3	1	0	0	0	1	1	0
Sporidiobolaceae_sp1	0	0	1	1	0	0	1
Cistella_sp1	0	6	0	4	2	1	5
Phaeococcomycetaceae_sp4	2	4	0	4	2	6	0
Metapochonia_suchlasporia	0	1	0	1	0	0	1
Verrucariaceae_sp1	2	2	0	1	3	0	4
Micarea_cinerea	0	1	0	0	1	1	0
Cryptococcus_sp1	0	2	0	1	1	2	0
Tremella_sp1	1	0	0	1	0	1	0
Cryptococcaceae_sp1	0	1	0	0	1	0	1
Lapidomyces_sp1	1	1	2	2	2	2	2
Curvularia_inaequalis	0	2	5	5	2	0	7
Meyerozyma_sp	1	1	0	0	2	0	2
Spirographa_sp4	0	0	1	1	0	1	0
Taphrina_carpini	0	0	1	1	0	1	0
Gelidatrema_sp	0	0	1	1	0	1	0
Lemonniera_sp1	3	3	0	2	4	6	0
Dothideales_sp3	1	0	1	1	1	1	1
Sclerococcaceae_sp1	2	0	0	1	1	2	0
Malotium_sp1	5	4	1	6	4	10	0
Umbelopsis_versiformis	0	0	1	1	0	0	1
Botryosphaeriaceae_sp1	4	6	0	7	3	8	2
Tremella_microspora	0	1	0	1	0	1	0
Helotiales_sp5	0	3	0	2	1	0	3
Trichoderma_sp	0	2	0	2	0	1	1
Vishniacozyma_victoriae	0	0	2	1	1	1	1
Tremella_sp2	0	0	1	0	1	0	1
Cladophialophora_sp2	1	0	0	0	1	0	1
Tympanis_sp1	0	1	0	1	0	1	0
Venturiales_sp	2	4	1	4	3	7	0
Oidiodendron_sp	1	3	0	2	2	1	3
Penicillium_bialowiezense	0	1	1	2	0	0	2
Cystofilobasidium_capitatum	1	0	3	3	1	0	4
Tremellales_sp1	1	0	0	0	1	0	1
Malotium_sp2	6	1	0	3	4	7	0
Alpinaria_sp	2	2	1	2	3	4	1
Hyaloscypha_sp	0	3	0	2	1	1	2
Filobasidium_magnum	0	0	1	1	0	0	1
Saccotheciaceae_sp5	3	4	0	5	2	7	0
Pragmopora_sp	1	1	0	1	1	0	2
Helotiales_sp8	1	0	0	0	1	0	1
Calycina_sp1	0	1	0	0	1	1	0
Tremellales_sp2	1	0	0	0	1	0	1
Fusarium_sp1	1	1	2	0	4	0	4
Nectriaceae_sp2	0	0	1	1	0	1	0
Malotium_sp3	0	1	0	1	0	0	1
Alternaria_tenuissima	0	0	1	1	0	0	1
Tremellales_sp3	0	1	1	1	1	2	0
Saccharomycetes_sp1	0	2	0	2	0	1	1
Naetrocymbaceae_sp1	1	0	0	1	0	1	0
Mrakia_aquatica	0	0	1	0	1	0	1
Neophaeomoniella_eucalyptigena	1	1	1	2	1	1	2
Mycosphaerellales_sp1	0	0	1	1	0	1	0
Fusarium_sp2	0	0	1	1	0	0	1
Heterocephalacria_sp2	2	2	2	5	1	4	2
Erysiphe_nothofagi	1	0	0	0	1	1	0
Spirographaceae_sp15	0	1	0	0	1	1	0
Exophiala_sp1	1	0	0	1	0	0	1
Ascomycota_sp33	0	2	0	1	1	2	0
Athelia_sp1	0	0	1	1	0	1	0
Phacidiales_sp2	0	1	1	2	0	0	2
Naganishia_sp	0	0	1	1	0	0	1
Stereaceae_sp	0	1	0	0	1	0	1
Spirographaceae_sp16	2	0	0	1	1	2	0
Meristemomyces_sp1	2	1	0	2	1	2	1
Tremellales_sp4	1	1	1	1	2	3	0
Mortierella_sp1	0	1	0	1	0	0	1
Meristemomyces_frigidus	2	1	1	2	2	4	0
Pezizellaceae_sp1	3	0	0	3	0	3	0
Coniochaeta_sp1	1	0	0	0	1	0	1
Herpotrichiellaceae_sp3	3	1	1	3	2	5	0
Teratosphaeriaceae_sp	0	0	1	1	0	1	0
Mortierella_sp2	0	0	1	0	1	0	1
Botryobasidium_subcoronatum	1	0	0	0	1	0	1
Phacidiales_sp1	1	3	1	4	1	5	0
Cryptococcus_sp2	1	0	1	1	1	2	0
Symmetrospora_sp	1	1	0	2	0	2	0
Tremellales_sp5	0	1	0	0	1	1	0
Dothideales_sp4	2	0	2	3	1	2	2
Plagiostoma_sp	0	0	3	1	2	0	3
Chrysozymaceae_sp	2	1	0	0	3	2	1
Rhodotus_palmatus	0	1	0	0	1	0	1
Ramularia_pratensis	2	1	0	1	2	3	0
Tremellales_sp6	0	0	1	1	0	1	0
Spirographaceae_sp17	0	1	0	0	1	1	0
Hydnaceae_sp1	1	0	0	0	1	1	0
Mortierella_alpina	1	0	2	0	3	0	3
Bergerella_sp	0	1	0	0	1	1	0
Malotium_sp4	1	0	1	0	2	1	1
Cyttaria_sp1	0	0	1	0	1	0	1
Herpotrichiellaceae_sp4	0	1	0	1	0	0	1
Sphaerulina_westendorpii	0	0	1	1	0	0	1
Thelebolales_sp	0	1	0	1	0	0	1
Mycosphaerellales_sp2	1	0	0	0	1	0	1
Rhodotorula_mucilaginosa	1	1	0	0	2	0	2
Pseudobaeospora_pyrifera	1	0	0	0	1	1	0
Preussia_africana	1	0	0	0	1	1	0
Preussia_sp	0	0	1	1	0	0	1
Spirographaceae_sp1	2	3	0	4	1	5	0
Saccharomycetes_sp2	1	0	0	0	1	0	1
Dichotomopilus_sp	1	0	0	0	1	0	1
Clavulinaceae_sp	1	0	0	0	1	1	0
Trichosporiella_multisporum	1	3	0	4	0	4	0
Cenangiaceae_sp1	0	1	0	0	1	1	0
Hypocreales_sp1	0	1	1	2	0	2	0
Kriegeriaceae_sp1	0	1	2	3	0	2	1
Discosporium_sp1	2	4	0	5	1	5	1
Chaetothyriales_sp3	0	1	0	0	1	1	0
Helotiales_sp15	1	1	0	0	2	2	0
Taphrinaceae_sp1	1	0	1	1	1	1	1
Phacidiales_sp3	1	0	0	1	0	0	1
Taphrinales_sp	0	1	0	0	1	1	0
Claussenomyces_sp	2	0	0	1	1	1	1
Holtermanniella_wattica	1	0	0	0	1	0	1
Spirographaceae_sp2	6	3	0	4	5	9	0
Sclerococcaceae_sp3	0	2	0	1	1	2	0
Alternaria_sp1	0	0	1	0	1	0	1
Phaeomoniellales_sp	0	1	0	1	0	0	1
Vishniacozyma_sp	0	1	0	1	0	0	1
Sarea_sp1	0	1	0	1	0	0	1
Mycosphaerellales_sp3	0	1	0	1	0	1	0
Nectriaceae_sp1	0	0	1	1	0	0	1
Ramularia_lamii	3	1	0	3	1	4	0
Tremellaceae_sp1	1	0	0	0	1	0	1
Dactylosporaceae_sp1	0	0	1	1	0	1	0
Rachicladosporium_sp	2	0	0	1	1	1	1
Hypocreales_sp2	0	0	1	1	0	1	0
Ceratobasidiaceae_sp1	0	0	1	0	1	0	1
Aspergillus_sp1	0	0	1	0	1	0	1
Herpotrichiellaceae_sp5	2	0	0	0	2	2	0
Taphrinaceae_sp2	1	0	0	1	0	1	0
Dactylosporaceae_sp2	0	0	1	1	0	1	0
Humicolopsis_sp1	2	2	0	2	2	4	0
Rickenellaceae_sp	0	0	1	1	0	0	1
Seimatosporium_sp	2	3	0	3	2	5	0
Epicoccum_layuense	0	0	1	0	1	0	1
Myriangiales_sp2	1	0	0	1	0	0	1
Rhodotorula_kratochvilovae	0	1	0	0	1	1	0
Mycosphaerellales_sp4	1	0	0	0	1	1	0
Phaeococcomycetaceae_sp1	1	1	0	1	1	1	1
Chaenothecopsis_sp	0	1	0	1	0	1	0
Xylariaceae_sp1	2	1	0	2	1	3	0
Naetrocymbaceae_sp2	0	0	1	1	0	0	1
Mycosphaerellaceae_sp1	2	1	0	1	2	2	1
Hydnaceae_sp2	1	0	0	1	0	1	0
Hygrocybe_reidii	0	1	0	0	1	1	0
Cistella_sp2	1	0	0	0	1	0	1
Aspergillus_sp2	0	0	1	1	0	0	1
Mniaeciaceae_sp	1	0	0	0	1	1	0
Phaeococcomycetaceae_sp2	1	2	0	2	1	3	0
Sarocladium_summerbellii	0	0	1	1	0	1	0
Phaeococcomycetaceae_sp3	0	0	1	1	0	0	1
Tremellaceae_sp2	0	0	1	1	0	0	1
Dothioraceae_sp	0	4	0	2	2	4	0
Tympanis_sp2	1	0	0	0	1	1	0
Nectria_cinnabarina	1	0	0	0	1	0	1
Piskurozyma_sp1	1	0	1	1	1	1	1
Erysiphe_sp	1	2	1	2	2	4	0
Cylindriaceae_sp	0	1	0	0	1	1	0
Microbotryomycetes_sp1	0	1	0	1	0	1	0
Ramularia_sp	1	0	0	0	1	0	1
Spirographaceae_sp3	0	1	1	1	1	2	0
Mollisia_sp	0	0	1	1	0	1	0
Tetracladium_sp	0	0	1	1	0	1	0
Pucciniomycetes_sp	0	1	0	1	0	1	0
Herpotrichia_sp	1	0	0	1	0	1	0
Saccotheciaceae_sp6	0	0	1	1	0	1	0
Alternaria_sp2	0	0	1	1	0	0	1
Saccotheciaceae_sp7	0	0	1	1	0	1	0
Taphrinaceae_sp3	1	2	1	4	0	3	1
Parmeliaceae_sp	0	1	0	1	0	1	0
Udeniomyces_pannonicus	1	0	0	0	1	1	0
Microcyclospora_sp	1	0	1	1	1	2	0
Lapidomyces_sp2	1	0	1	2	0	2	0
Ramimonilia_apicalis	0	0	1	1	0	0	1
Xylaria_sp	0	1	0	1	0	1	0
Spirographaceae_sp4	0	1	0	1	0	1	0
Coniochaeta_ligniaria	0	1	2	2	1	0	3
Meristemomyces_sp2	2	0	0	0	2	2	0
Helotiaceae_sp1	2	0	0	2	0	2	0
Umbilicariales_sp1	0	1	0	1	0	0	1
Phaeococcomycetaceae_sp5	0	1	0	0	1	1	0
Rhodotorula_sp	1	0	0	1	0	1	0
Calocera_sp1	0	1	0	0	1	1	0
Torrendiella_andina	1	0	0	0	1	1	0
Penicillium_sp1	1	0	0	0	1	0	1
Disculoides_sp	2	0	0	0	2	2	0
Valsonectria_sp	0	0	1	1	0	1	0
Exophiala_castellanii	1	0	0	0	1	0	1
Atheliaceae_sp	1	0	0	1	0	1	0
Leotiales_sp2	2	0	0	1	1	2	0
Taphrinaceae_sp4	0	0	1	1	0	1	0
Dermateaceae_sp1	1	0	0	0	1	1	0
Trechisporales_sp	1	0	0	0	1	1	0
Mortierella_reticulata	0	0	1	1	0	0	1
Dioszegia_sp	0	0	1	1	0	1	0
Wallemia_mellicola	1	0	0	0	1	1	0
Sporormiella_minima	1	0	0	0	1	1	0
Agaricales_sp1	1	0	0	0	1	1	0
Piskurozyma_sp2	0	1	0	0	1	1	0
Mycocaliciaceae_sp1	0	1	0	1	0	0	1
Udeniomyces_sp	0	2	1	3	0	3	0
Filobasidiaceae_sp2	0	0	1	1	0	1	0
Umbilicariales_sp2	1	0	0	1	0	1	0
Sclerococcaceae_sp4	0	0	1	1	0	1	0
Conocybe_sp1	3	0	0	2	1	3	0
Lecanoraceae_sp	0	1	0	1	0	1	0
Dermateaceae_sp2	1	0	0	1	0	1	0
Lapidomyces_sp3	0	1	0	1	0	1	0
Lapidomyces_sp4	0	0	1	1	0	1	0
Graphilbum_sp	1	0	0	0	1	1	0
Saccotheciaceae_sp8	1	1	0	1	1	2	0
Tympanidaceae_sp	1	0	0	0	1	1	0
Hyalopeziza_nectrioidea	1	1	0	1	1	2	0
Extremaceae_sp	1	0	0	0	1	1	0
Laxitextum_bicolor	0	0	1	0	1	0	1
Sclerotiniaceae_sp2	0	1	0	1	0	1	0
Crocicreas_sp1	2	1	0	2	1	3	0
Tricholomataceae_sp1	0	1	0	0	1	0	1
Agaricales_sp2	1	0	0	0	1	0	1
Tricladiella_sp1	0	0	1	1	0	1	0
Spirographaceae_sp12	1	0	0	0	1	0	1
Plectosphaerella_sp	0	1	0	0	1	0	1
Cephalothecaceae_sp	1	1	0	0	2	2	0
Spirographaceae_sp5	5	7	1	6	7	13	0
Ascomycota_sp34	1	0	0	1	0	1	0
Sclerococcaceae_sp5	1	0	0	0	1	1	0
Verrucariaceae_sp2	1	0	0	0	1	1	0
Helotiaceae_sp2	4	0	0	2	2	4	0
Candida_orthopsilosis	1	0	0	0	1	1	0
Leotiaceae_sp	1	0	0	1	0	1	0
Coniochaetaceae_sp	0	1	0	1	0	0	1
Dothideales_sp5	0	2	0	1	1	2	0
Tricladium_attenuatum	0	1	0	0	1	1	0
Hyphodiscaceae_sp1	0	1	0	1	0	1	0
Phaeosphaeriaceae_sp1	1	0	0	1	0	1	0
Phialea_sp	0	0	1	1	0	1	0
Melanommataceae_sp	0	1	0	0	1	1	0
Hymenoscyphus_sp	0	2	0	1	1	2	0
Spirographaceae_sp6	1	2	0	2	1	3	0
Botryosphaeriales_sp1	0	2	0	1	1	2	0
Sarocladium_sp	0	0	1	1	0	0	1
Erysiphe_buhrii	0	0	1	1	0	0	1
Botryosphaeriales_sp2	0	3	0	2	1	3	0
Mycocaliciaceae_sp2	0	0	1	1	0	1	0
Tubulicrinaceae_sp	0	1	0	0	1	1	0
Neurospora_sp	0	0	1	1	0	0	1
Botryobasidiaceae_sp	0	1	0	1	0	1	0
Lecanoromycetes_sp	0	1	0	1	0	1	0
Mycosphaerellaceae_sp2	1	0	0	1	0	1	0
Corticiaceae_sp	1	0	0	1	0	1	0
Dothideales_sp6	1	0	0	0	1	0	1
Comoclathris_sp	1	0	0	1	0	1	0
Diaporthales_sp1	0	0	1	1	0	0	1
Oidiodendron_griseum	0	1	0	1	0	0	1
Sareaceae_sp2	0	1	0	0	1	1	0
Psathyrella_lutensis	1	0	0	0	1	1	0
Tubaria_sp	1	0	0	0	1	0	1
Bryochiton_monascus	0	0	1	1	0	1	0
Cryptococcaceae_sp2	0	1	0	1	0	1	0
Venturia_sp	1	0	0	1	0	1	0
Peniophoraceae_sp1	0	1	0	0	1	1	0
Ascobolaceae_sp1	0	1	0	1	0	1	0
Coniothyriaceae_sp1	0	0	1	1	0	1	0
Malotium_sp5	1	0	0	1	0	1	0
Heterocephalacria_sp1	2	0	0	2	0	2	0
Spirographaceae_sp7	3	2	0	3	2	5	0
Thelephoraceae_sp	0	1	0	1	0	1	0
Sclerococcaceae_sp2	1	0	0	1	0	0	1
Bicornispora_seditiosa	0	1	0	1	0	1	0
Lophodermium_eucalypti	1	0	0	1	0	1	0
Coniochaeta_sp2	1	0	0	0	1	1	0
Phaeotheca_fissurella	1	0	0	0	1	1	0
Saccharomycetales_sp	0	1	0	0	1	1	0
Hydnaceae_sp3	1	0	0	0	1	1	0
Holtermanniella_sp	0	0	1	1	0	1	0
Rhodosporidiobolus_platycladi	0	0	1	1	0	1	0
Cenangiopsis_sp1	1	0	0	1	0	1	0
Vibrisseaceae_sp	1	0	0	1	0	1	0
Cordanaceae_sp1	1	1	0	2	0	2	0
Cladophialophora_sp3	0	1	0	1	0	1	0
Lecanorales_sp	1	0	0	1	0	1	0
Cladophialophora_sp4	1	0	0	1	0	1	0
Peniophoraceae_sp2	0	1	0	1	0	1	0
Hygrophoraceae_sp1	1	0	0	1	0	1	0
Exobasidium_sp	1	1	0	0	2	2	0
Myxotrichaceae_sp	0	1	0	1	0	1	0
Spirographaceae_sp8	1	0	0	0	1	1	0
Spirographaceae_sp9	0	0	1	1	0	1	0
Galerina_marginata	1	0	0	1	0	1	0
Calloriaceae_sp1	1	0	0	1	0	1	0
Hydnaceae_sp4	1	0	0	1	0	1	0
Tricladiella_sp2	1	1	0	2	0	2	0
Ascomycota_sp18	0	0	1	1	0	0	1
Pezizellaceae_sp2	1	0	0	1	0	1	0
Malotium_sp6	1	0	0	0	1	1	0
Phaeosphaeriaceae_sp2	1	0	0	0	1	1	0
Saccharomyces_cerevisiae	0	0	1	0	1	0	1
Gelatoporia_subvermispora	1	0	0	1	0	1	0
Solenopeziaceae_sp1	1	0	0	0	1	1	0
Gymnopus_sp1	0	0	1	1	0	1	0
Chaenotheca_sp1	0	1	0	0	1	1	0
Cladophialophora_sp5	0	1	0	1	0	1	0
Helotiaceae_sp3	1	1	0	1	1	2	0
Tricladiella_sp3	0	1	0	1	0	1	0
Naetrocymbaceae_sp3	0	0	1	1	0	1	0
Arxiella_sp1	0	0	1	1	0	0	1
Eutypella_parasitica	1	0	1	0	2	0	2
Leptosporomyces_sp1	1	0	0	1	0	1	0
Atichia_sp	0	1	0	1	0	1	0
Herpotrichiellaceae_sp6	1	0	0	1	0	1	0
Ceratobasidiaceae_sp2	0	1	0	1	0	1	0
Spirographaceae_sp10	0	1	0	1	0	1	0
Spirographa_sp5	1	3	0	2	2	4	0
Trichoderma_lacuwombatense	1	0	1	0	2	0	2
Steccherinaceae_sp1	0	1	0	1	0	1	0
Xenasmataceae_sp1	0	1	0	1	0	1	0
Phaeohelotium_sp	0	1	0	0	1	1	0
Xylariaceae_sp2	1	0	0	1	0	1	0
Athelia_acrospora	0	1	0	1	0	1	0
Microdochium_salmonicolor	1	0	0	0	1	1	0
Spirographaceae_sp13	0	1	0	1	0	0	1
Hyphodiscaceae_sp2	0	1	0	0	1	1	0
Paraphoma_sp	1	0	0	1	0	1	0
Cistella_sp3	1	0	0	0	1	0	1
Dematioscypha_sp1	0	1	0	0	1	1	0
Phaeosphaeriaceae_sp3	1	0	0	0	1	1	0
Tubulicrinis_glebulosus	0	1	0	1	0	1	0
Phaeoacremonium_sp	0	1	0	1	0	1	0
Dematioscypha_sp2	0	1	0	1	0	1	0
Sydowiellaceae_sp	0	1	0	0	1	1	0
Spirographa_sp6	0	1	0	0	1	1	0
Pichiaceae_sp	0	1	0	0	1	1	0
Spirographaceae_sp11	0	0	1	1	0	1	0
Cylindrobasidium_sp	0	1	0	1	0	1	0
Sclerotiniaceae_sp1	1	0	0	0	1	1	0
Kabatina_sp	1	0	0	0	1	0	1
Cudoniella_sp1	2	0	0	2	0	2	0
Hyaloscyphaceae_sp2	1	0	0	1	0	1	0
Lemonniera_sp2	0	0	2	1	1	0	2
Sareaceae_sp3	1	0	0	0	1	1	0
Typhula_sp	1	0	0	0	1	1	0
Phialophora_sp1	0	1	0	1	0	1	0
Tricladiella_sp4	0	1	0	1	0	1	0
Cistella_sp4	0	1	0	1	0	1	0
Sympoventuria_sp	1	0	0	1	0	1	0
Cladosporium_sp2	1	0	0	0	1	1	0
Spirographa_fusisporella	2	2	0	2	2	4	0
Saccotheciaceae_sp9	0	1	0	1	0	1	0
Cyttaria_sp2	0	1	0	0	1	1	0
Xylariales_sp	1	0	0	0	1	1	0
Lepraria_vouauxii	1	0	0	0	1	1	0
Discosporium_sp2	2	1	0	2	1	3	0
Cantharellales_sp4	1	0	0	1	0	1	0
Poaceicola_sp	1	0	0	0	1	1	0
Cladonia_sp	0	1	0	1	0	1	0
Exophiala_sp2	1	0	0	0	1	1	0
Corticiales_sp	1	0	0	1	0	1	0
Hyphodermataceae_sp	0	1	0	1	0	1	0
Peltigera_sp1	0	1	0	0	1	1	0
Herpotrichiellaceae_sp7	0	0	1	1	0	1	0
Athelia_singularis	0	1	0	1	0	1	0
Peltigera_frigida	0	1	0	0	1	1	0
Peltigera_sp2	1	0	0	1	0	1	0
Spirographa_sp1	4	6	1	5	6	10	1
Diaporthales_sp2	1	0	0	1	0	1	0
Hyaloscyphaceae_sp3	0	1	0	1	0	1	0
Ceratobasidiaceae_sp3	0	1	0	0	1	1	0
Clitopilus_sp	1	0	0	1	0	1	0
Mollisiaceae_sp	1	0	0	1	0	1	0
Helotiales_sp25	0	1	0	1	0	1	0
Spirographa_sp2	4	4	0	3	5	7	1
Cladosporiaceae_sp	1	0	0	1	0	1	0
Discinellaceae_sp1	1	0	0	1	0	1	0
Gonatophragmium_sp	1	0	0	1	0	1	0
Tricholomataceae_sp2	1	0	0	1	0	1	0
Ascobolaceae_sp2	1	0	0	1	0	1	0
Saccotheciaceae_sp11	1	0	0	1	0	1	0
Agaricales_sp3	1	0	0	0	1	1	0
Dothideaceae_sp1	0	0	1	1	0	1	0
Hyaloscyphaceae_sp1	1	1	0	2	0	2	0
Venturiaceae_sp2	1	0	0	1	0	1	0
Coprinellus_sp	0	1	0	1	0	1	0
Entylomataceae_sp	0	1	0	1	0	0	1
Penicillium_sp2	0	1	0	1	0	1	0
Verrucariales_sp	0	1	0	0	1	1	0
Saccotheciaceae_sp12	3	3	0	2	4	6	0
Dothideaceae_sp2	5	8	0	5	8	13	0
Dothideaceae_sp3	3	4	1	4	4	7	1
Spirographa_sp7	2	3	0	3	2	5	0
Dothideaceae_sp4	4	2	3	7	2	6	3
Hydnaceae_sp5	1	0	0	0	1	1	0
Phaeotheca_sp2	2	2	0	2	2	4	0
Hyphozyma_sp1	0	1	0	1	0	1	0
Pharaphaeomoniella_sp	0	3	0	2	1	0	3
AL: site Alto el Petiso Mt. D: site El Dedal Mt. Ri: site El Riscoso Mt. St: symptomatic. At: asymptomatic. O: autumn. P: spring
